# Supplementary material for: Exploration of Somatostatin Binding Mechanism to Somatostatin Receptor Subtype 4
Source: Int J Mol Sci. 2022 Jun 21;23(13):6878. doi: 10.3390/ijms23136878 (PMC9266823; doi:10.3390/ijms23136878)
Supplement: Supplementary file 1 [file ijms-23-06878-s001.zip]

Archive with 2 entries (2 files):
- ijms-1763091-Supplementary.pdf
- supplementary_video.mov
